# Supplementary material for: Aortic Pulse Wave Velocity Determined with Oscillometric Pulse Wave Analysis Algorithm Antares Is an Independent Predictor of Major Adverse Cardiovascular Events: A Prospective Cohort Study
Source: J Clin Med. 2024 Nov 21;13(23):7035. doi: 10.3390/jcm13237035 (PMC11642281; doi:10.3390/jcm13237035)
Supplement: Supplementary file 1 [file jcm-13-07035-s001.zip]

Archive with 2 entries (2 files):
- Minimal_Dataset.xlsx
- Supplementary Materials.pdf
