# Supplementary material for: Aortic Pulse Wave Velocity Determined with Oscillometric Pulse Wave Analysis Algorithm Antares Is an Independent Predictor of Major Adverse Cardiovascular Events: A Prospective Cohort Study
Source: J Clin Med. 2024 Nov 21;13(23):7035. doi: 10.3390/jcm13237035 (PMC11642281; doi:10.3390/jcm13237035)
Supplement: Supplementary file 1 [file jcm-13-07035-s001.zip › Minimal_Dataset.xlsx]

## Sheet: Minimal dataset
Pat_Nr	MACE (AMI,STROKE,AllCauseDeath)	MACE_T (months) OR censored	Hypertension	Dyslipidemia	Diabetes	Chronic kidney disease	Stroke	Myocardial infarction	PCI	Heart failure	Smoker	Coronary heart disease	Sex	Height (cm)	Weight (kg)	BMI (kg/m2)	Age (ys.)	Antares_aPWV (m/s)	bSBP (mmHg)	bMAP (mmHg)	bDBP (mmHg)	bPP (mmHg)	Antares_cSBP (mmHg)	Antares_cMAP (mmHg)	Antares_cDBP (mmHg)	Antares_cPP (mmHg)	aoHR (min-1)	Betablockers	Ca-channel-blockers	ACE-Inhibitor, AT1-Antagonist	Diuretics	Statins	MRA	INVEST_SCORE	INVEST Risk group (1=low, 2=intermediate, 3=high)
1	1	20	1	1	1	1	0	0	1	1	1	0	male	186	93	26.8817	71	8	117	86	73	44	107.9	78.8	62.8	45.1	73	0	0	1	0	1	0	10	3
2	1	10	1	0	1	1	0	0	1	1	0	1	female	160	65	25.3906	78	9.6	141	101	75	66	141.1	93.9	69.2	71.9	63	1	0	1	1	1	0	11	3
3	1	21	1	1	0	0	1	0	1	1	0	1	male	175	90	29.3878	48	12	187	115	106	81	171.6	117.7	84.4	87.2	83	0	1	0	0	1	0	6	2
4	0	47	1	1	1	0	1	1	1	1	0	1	male	178	82	25.8806	72	8	125	93	84	41	114.5	91.5	76.6	37.9	71	1	1	0	1	1	0	10	3
5	0	47	1	1	0	0	1	0	1	0	1	1	male	190	101	27.9778	53	7.2	136	100	80	56	124.3	96.4	75.5	48.8	82	1	0	0	0	1	0	4	1
6	0	47	1	1	0	0	0	1	1	1	1	1	male	179	62	19.3502	64	5.6	96	67	61	35	89.4	65.2	51.2	38.2	58	1	1	0	0	1	0	8	3
7	0	46	1	1	1	0	1	0	0	0	0	0	male	178	85	26.8274	67	9	151	116	89	62	150.9	107.5	77.8	73.1	78	0	0	1	0	0	0	9	3
8	0	46	1	0	0	0	0	0	1	0	0	1	female	157	55	22.3133	81	7.2	128	87	72	56	112.1	85.3	69.7	42.4	78	1	0	1	1	1	0	4	1
9	0	46	1	1	1	0	0	0	1	0	0	1	male	188	115	32.5373	61	8.6	149	110	89	60	142.7	100.5	81	61.7	66	0	1	0	0	1	0	4	1
10	0	47	1	1	0	0	0	1	1	1	0	1	male	170	82	28.3737	78	4.5	89	64	58	31	80.5	62.9	51.3	29.2	51	1	1	0	0	1	0	9	3
11	0	47	1	1	0	0	0	1	1	0	0	1	male	168	86	30.4705	71	12.9	182	130	103	79	175.9	120.9	88.9	87	81	1	0	0	1	1	0	5	2
12	0	46	1	1	1	0	0	0	1	0	0	1	male	164	70	26.0262	78	12.9	183	124	82	101	184.9	107.4	61.2	123.7	59	0	0	1	0	1	0	7	3
13	0	46	1	1	0	0	1	1	0	1	1	1	male	160	75	29.2969	50	7.8	140	104	87	53	136.7	103.9	84	52.7	58	1	1	0	0	1	0	8	3
14	0	47	1	1	1	0	0	0	1	1	0	1	male	172	86	29.0698	78	6.6	120	89	73	47	108.9	83.2	69	39.9	48	1	1	0	0	1	0	8	3
15	0	46	1	0	0	1	0	0	0	0	0	0	male	164	64	23.7954	82	9.4	163	123	98	65	161.4	116.4	90.6	70.8	59	1	0	0	1	0	0	7	3
16	0	47	1	0	0	0	0	0	0	0	0	1	male	176	76	24.5351	79	9.2	129	97	89	40	124	95.5	79.8	44.2	122	1	1	1	0	0	0	5	2
17	0	47	1	1	0	0	0	0	1	0	0	0	female	164	82	30.4878	84	7.3	128	98	74	54	121.2	86.5	66.3	54.9	91	0	1	0	1	0	0	5	2
18	0	46	1	1	1	0	0	0	1	0	0	0	male	180	129	39.8148	60	8.3	155	105	88	67	130.7	101	82.8	47.9	47	1	1	0	0	1	0	3	1
19	0	46	1	1	0	0	0	1	1	0	0	1	male	176	94	30.3461	75	9	133	95	74	59	127.4	92.1	70	57.4	65	1	0	1	0	1	0	4	1
20	0	46	1	1	0	0	0	0	0	0	0	0	female	164	98	36.4366	79	9.8	148	103	90	58	141.3	104.6	79.5	61.8	87	1	0	0	1	1	0	5	2
21	0	46	0	0	0	0	0	0	0	0	0	0	male	176	91	29.3776	66	8.3	132	103	84	48	121.5	94	77	44.5	63	1	0	1	0	0	0	4	1
22	0	47	0	0	0	1	0	0	0	0	0	0	male	180	80	24.6914	79	6.4	114	85	77	37	104.7	82.2	68.7	36	58	0	0	0	0	1	0	6	2
23	0	47	1	0	1	0	0	0	0	0	1	1	male	178	75	23.6713	69	11.1	145	107	89	56	141.7	102.2	80	61.7	74	1	0	1	0	1	0	7	3
24	0	48	0	0	0	0	0	0	0	0	0	0	female	155	61	25.3902	63	8.9	140	104	86	54	136.9	98.6	75.4	61.5	83	0	0	0	0	0	0	2	1
25	1	30	1	1	0	0	1	1	1	0	0	1	male	176	78	25.1808	78	9.1	175	124	86	89	156.5	103.4	77.4	79.1	62	1	0	1	0	1	0	8	3
26	1	18	1	1	1	1	0	0	1	1	0	0	female	172	115	38.8724	79	9.7	164	124	103	61	157.3	119.6	93.9	63.4	48	1	1	0	1	0	0	10	3
27	1	43	1	0	0	1	0	1	1	1	0	1	female	134	43	23.9474	79	8.3	158	116	96	62	157.1	118.3	91	66.1	74	1	0	0	1	1	0	10	3
28	0	52	1	1	0	0	0	0	0	0	1	0	male	180	75	23.1481	52	8.5	157	109	93	64	149.6	110.6	89.9	59.7	53	1	1	1	0	0	0	3	1
29	0	46	1	1	0	1	0	0	0	1	0	0	female	159	81	32.0399	82	9.3	133	97	76	57	129	89.1	65.9	63.1	70	1	0	1	0	1	1	7	3
30	0	58	1	0	1	0	0	1	1	1	1	1	male	186	117	33.8189	54	8.4	150	109	91	59	142.4	107.9	86.3	56.1	81	1	0	1	0	1	0	7	3
31	0	46	1	1	0	1	0	0	1	0	0	1	male	167	86	30.8365	78	4.8	104	72	63	41	102.9	75	55.2	47.7	71	1	1	0	0	1	0	7	3
32	0	46	1	0	1	0	0	1	1	0	0	1	male	176	100	32.2831	59	9.6	154	109	95	59	145.5	108.8	89.2	56.3	58	1	1	0	0	1	1	5	2
33	1	41	1	1	1	0	0	0	0	0	1	0	male	171	91	31.1207	71	8.6	140	100	77	63	130.2	94.9	67	63.2	77	0	1	0	0	1	0	6	2
34	0	46	0	0	0	0	0	0	0	0	0	0	male	180	67	20.679	69	8.9	128	97	82	46	123.4	88.3	73.4	50	70	0	0	0	0	0	0	4	1
35	0	46	1	0	1	0	0	1	1	0	0	1	male	178	98	30.9304	72	6.6	107	65	62	45	96.7	70.1	55.7	41	52	1	0	1	1	0	1	8	3
36	0	46	1	1	0	0	0	0	1	0	0	1	male	165	65	23.8751	73	8.2	154	120	90	64	154.2	112.6	82.6	71.6	58	1	0	1	0	1	0	4	1
37	1	11	1	1	1	1	0	0	1	0	1	1	male	180	78	24.0741	61	14.1	156	109	74	82	158.7	89.3	59.2	99.5	56	1	0	1	1	0	0	7	3
38	1	36	1	1	1	1	0	0	1	0	0	0	male	178	96	30.2992	81	9.5	158	122	89	69	143.9	100.9	75.1	68.8	75	1	0	1	1	1	0	8	3
39	1	7	1	1	1	1	0	1	1	1	0	1	male	170	70	24.2215	81	8.6	115	78	65	50	111.8	74.7	55.6	56.2	67	1	0	1	0	1	0	12	3
40	0	58	1	0	0	0	0	0	1	0	0	1	male	180	75	23.1481	50	5.9	118	86	71	47	109.3	84.8	66.8	42.5	77	1	0	1	0	1	0	1	1
41	1	26	1	1	0	0	0	0	0	0	1	1	male	171	65	22.2291	61	8.7	129	95	74	55	126.1	88	68.1	58	63	1	1	0	0	1	0	2	1
42	0	58	1	0	0	0	1	1	1	0	0	1	male	176	60	19.3698	83	8.9	130	91	71	59	129.1	86.2	60.6	68.5	83	1	0	1	0	1	0	8	3
43	1	21	1	1	0	0	0	0	1	0	0	0	male	152	53	22.9398	65	13.1	181	89	66	115	174.1	93.2	56.5	117.6	52	1	0	1	1	0	0	5	2
44	0	51	1	0	0	0	1	0	1	0	0	0	female	168	65	23.03	53	8.5	148	113	88	60	145.5	104.1	79.4	66.1	57	1	0	0	0	0	0	4	1
45	0	51	1	0	1	0	0	0	0	0	0	0	female	175	70	22.8571	56	9.8	165	122	97	68	160.3	118.7	92.4	67.9	65	1	1	0	0	0	0	4	1
46	0	51	1	1	1	0	0	1	1	0	0	1	female	162	80	30.4832	54	6.6	118	84	78	40	114.8	91.3	73.9	40.9	57	1	0	1	0	1	0	4	1
47	0	51	1	1	1	0	0	0	0	0	0	0	male	173	96	32.0759	53	8.3	153	111	98	55	133	109.9	93.9	39.1	64	0	0	1	0	1	0	4	1
48	0	45	1	1	0	0	0	1	1	1	1	1	male	174	86	28.4053	60	6	98	77	73	25	99.9	79	62.8	37.1	78	1	0	1	0	1	1	7	3
49	0	45	0	0	0	0	0	0	0	0	0	0	male	182	105	31.6991	63	10.9	188	134	95	93	165.4	121.3	94.6	70.8	91	0	0	1	0	1	0	3	1
50	0	45	1	0	0	0	0	0	0	0	0	0	male	182	128	38.6427	57	6.3	139	103	87	52	126.8	95.8	78.4	48.4	66	1	0	1	0	1	0	1	1
51	0	45	1	0	1	0	0	1	1	0	0	1	female	163	86	32.3685	51	8.9	134	99	84	50	133.9	92.5	61.7	72.2	72	1	0	1	0	1	0	4	1
52	0	45	1	1	1	0	1	0	1	0	0	1	female	150	80	35.5556	75	11.7	160	119	89	71	157.3	109	80.3	77	61	1	1	0	0	1	0	8	3
53	0	45	1	1	1	0	0	0	1	0	0	1	male	175	90	29.3878	71	8.6	132	92	74	58	116.4	85.3	68.2	48.2	59	1	0	0	0	1	0	6	2
54	0	46	0	0	0	0	0	0	1	0	1	1	male	178	79	24.9337	67	10.4	143	98	85	58	134.9	99.3	77.4	57.5	72	0	0	0	0	1	0	4	1
55	0	46	1	1	0	0	0	1	1	1	1	1	male	191	106	29.0562	64	6.4	132	104	91	41	120.2	100.4	84.3	35.9	58	1	0	1	0	1	1	5	2
56	0	45	1	0	0	0	0	0	0	0	0	0	male	176	101	32.6059	71	9.9	173	139	129	44	168	133.7	108.5	59.5	143	1	1	1	0	0	0	4	1
57	0	45	1	0	1	0	0	0	0	0	1	0	female	170	76	26.2976	67	9.7	137	97	73	64	133.6	88	63.5	70.1	64	1	1	0	0	1	0	6	2
58	1	44	1	0	0	0	0	0	0	1	0	0	male	171	102	34.8825	59	8.8	159	122	99	60	157.1	119.2	93.8	63.3	57	0	0	1	0	0	0	3	1
59	1	14	1	0	1	1	0	0	0	1	0	0	male	172	98	33.126	71	9.7	135	100	74	61	123.7	87	68.8	54.9	63	0	0	1	1	1	0	8	3
60	1	43	1	0	1	0	0	0	1	1	1	1	male	170	90	31.1419	64	8.4	140	109	100	40	140	112	93	47	64	1	0	1	0	1	0	6	2
61	1	20	1	0	0	0	0	0	0	0	0	1	male	172	70	23.6614	82	8	106	73	60	46	98.5	68.4	54.6	43.9	100	1	0	1	0	1	0	7	3
62	0	48	1	0	0	0	0	0	1	0	0	0	male	179	60	18.726	51	6.1	118	93	82	36	109.6	89.3	73	36.6	81	1	1	0	0	1	0	3	1
63	0	58	1	0	0	0	0	0	1	0	1	1	male	192	116	31.467	52	10.6	160	116	99	61	140.3	114.1	94.3	46	87	1	0	1	0	1	0	3	1
64	1	9	1	0	1	0	0	0	1	0	0	1	male	172	102	34.4781	64	8.6	145	114	84	61	143	101.9	78.6	64.4	55	1	0	0	0	1	0	4	1
65	0	50	1	1	1	0	0	0	0	0	0	0	female	160	74	28.9062	73	5.2	74	58	53	21	70.4	54.4	45.1	25.3	48	1	1	0	0	1	0	7	3
66	0	57	1	0	0	0	0	0	0	1	0	0	male	167	82	29.4023	78	11.4	154	109	82	72	153.2	98.9	67.3	85.9	67	1	0	1	0	1	0	7	3
67	0	45	0	0	0	0	0	0	0	0	0	0	female	164	78	29.0006	68	8.9	141	104	85	56	137.7	100.7	75.8	61.9	81	1	0	0	0	0	0	4	1
68	0	43	1	1	1	0	0	0	0	0	1	0	female	158	73	29.2421	69	7.3	121	80	58	63	110.5	67.2	46.3	64.2	63	1	0	1	0	1	0	6	2
69	0	43	1	1	0	0	0	0	0	0	1	0	female	170	74	25.6055	52	7.6	121	92	79	42	110.7	88.7	71.8	38.9	63	1	0	0	0	1	0	2	1
70	0	45	1	0	0	0	0	0	1	0	0	1	male	178	70	22.0932	77	10.9	175	122	91	84	172.1	118.8	82.6	89.5	70	0	0	1	0	1	0	5	2
71	0	44	1	1	1	0	0	0	0	0	0	0	male	175	87	28.4082	63	10.7	153	110	74	79	154.7	99.9	64.3	90.4	63	1	0	1	0	1	0	4	1
72	0	44	1	1	1	0	0	0	1	0	0	1	male	175	100	32.6531	68	7.7	123	90	79	44	112	85.1	68.6	43.4	64	1	1	0	0	1	0	5	2
73	0	44	1	0	0	0	0	0	0	0	0	0	male	168	115	40.7455	67	6	132	99	76	56	121.4	90.2	71.7	49.7	72	0	0	0	1	0	0	3	1
74	0	43	1	1	1	0	0	0	1	1	0	1	male	172	79	26.7036	80	8.4	145	93	71	74	139.2	88.3	62.6	76.6	41	1	1	0	0	1	0	9	3
75	0	43	1	0	0	0	0	0	0	1	0	0	male	173	107	35.7513	80	7.2	118	84	64	54	105.5	72.2	56	49.5	59	1	0	1	0	1	0	5	2
76	0	43	1	0	0	0	0	0	0	0	0	0	male	175	76	24.8163	71	6.9	141	94	75	66	125.9	85.7	61.7	64.2	60	1	1	0	0	0	0	5	2
77	0	43	1	1	1	0	0	1	1	0	0	1	male	180	92	28.3951	72	12.5	161	117	74	87	160.3	97.4	61.7	98.6	72	1	0	0	1	1	0	7	3
78	0	43	1	1	0	0	0	0	1	1	1	1	male	181	78	23.8088	60	7.6	115	91	81	34	106.2	85.1	72.4	33.8	65	1	0	0	1	1	0	4	1
79	0	43	1	1	1	1	1	0	1	0	0	1	female	159	87	34.4132	86	9.2	159	112	83	76	145.1	95	69.7	75.4	75	0	1	0	1	0	1	10	3
80	0	45	0	0	0	0	0	0	0	0	0	0	male	178	86	27.143	76	7.9	136	94	79	57	130.3	92.2	72.4	57.9	69	0	0	0	0	0	0	5	2
81	0	44	1	0	0	0	0	1	1	0	0	1	male	171	78	26.6749	67	7.6	137	99	81	56	130.8	96.1	76.3	54.5	65	1	0	1	0	1	0	4	1
82	0	44	1	0	0	0	0	0	0	0	0	0	female	163	83	31.2394	82	9.6	161	118	94	67	160.4	114	78.9	81.5	78	1	1	0	1	0	1	4	1
83	0	45	1	0	1	0	0	0	0	1	0	0	male	186	115	33.2408	61	6.8	127	97	84	43	115.7	91.2	75.3	40.4	82	1	1	0	1	1	1	4	1
84	0	44	1	1	1	0	0	0	0	0	0	0	male	183	93	27.7703	71	8.3	144	101	86	58	127.9	99.5	81.3	46.6	70	1	0	1	0	1	0	6	2
85	0	43	1	0	0	0	0	0	0	1	0	1	male	188	86	24.3323	57	4.2	89	59	54	35	84.3	56.9	46.2	38.1	47	1	0	1	0	1	0	5	2
86	0	43	1	0	1	1	0	0	0	0	0	1	male	172	83	28.0557	72	7.5	131	91	76	55	120.7	85.9	60.8	59.9	78	1	1	0	0	1	0	8	3
87	0	43	1	0	0	0	0	1	1	0	0	1	female	163	60	22.5827	76	11.9	143	97	71	72	144.3	88.3	55.6	88.7	55	1	0	1	0	1	0	6	2
88	0	43	1	1	0	0	0	0	0	0	0	1	female	159	80	31.6443	78	9.7	133	101	77	56	134.5	91.4	67.1	67.4	71	1	0	0	1	1	0	3	1
89	0	44	1	0	0	0	0	0	0	0	0	0	female	157	65	26.3702	76	11.1	149	101	78	71	145.2	91.6	66.2	79	52	1	0	1	0	1	0	6	2
90	1	30	1	0	0	0	0	1	1	0	0	1	male	150	54	24	85	9.3	135	92	81	54	137.8	91.4	61.7	76.1	71	1	0	1	0	0	1	5	2
91	1	9	0	0	0	0	0	0	0	1	0	0	female	161	76	29.3199	66	7.2	117	90	78	39	108.2	84.8	71	37.2	83	0	0	0	1	0	0	5	2
92	1	13	1	0	0	1	1	1	1	0	0	1	male	163	78	29.3575	85	10	149	104	78	71	147.6	101.3	76.2	71.4	56	1	1	0	1	1	0	10	3
93	1	36	1	1	1	0	0	0	0	0	1	0	male	189	122	34.1536	65	7.5	149	102	75	74	139	91	67	72	75	1	1	0	0	1	0	6	2
94	0	47	1	0	0	0	0	0	1	1	0	1	male	169	96	33.6123	77	9.4	136	97	75	61	125.1	87.6	66.9	58.2	78	1	0	1	0	1	0	6	2
95	0	49	0	1	0	0	0	0	1	1	1	0	male	170	67	23.1834	50	6.3	115	89	80	35	117.2	88.5	68.9	48.3	77	1	1	0	0	1	1	4	1
96	1	47	1	1	1	0	0	0	0	0	1	0	male	168	85	30.1162	82	8.6	147	106	86	61	143.8	104.2	77.8	66	55	1	1	0	0	1	0	7	3
97	0	57	1	0	0	0	0	0	1	0	0	1	female	160	78	30.4687	69	13.5	144	112	75	69	145.1	85.9	53.1	92	71	1	0	0	0	1	0	3	1
98	0	49	1	1	0	0	0	0	0	0	0	0	male	176	104	33.5744	60	8	131	93	77	54	120.8	89.7	74.7	46.1	71	1	1	0	0	1	0	1	1
99	0	49	1	0	0	0	0	0	0	0	0	0	male	172	78	26.3656	85	9.8	152	111	77	75	141.7	89.3	59.5	82.2	59	0	0	1	0	1	0	5	2
100	0	56	1	0	0	0	0	0	1	1	0	1	female	148	76	34.6969	83	8.3	136	100	80	56	133.7	93.8	71.5	62.2	58	1	1	0	1	1	0	5	2
101	0	55	1	1	0	0	0	0	0	0	0	1	male	179	90	28.089	57	12.7	182	133	98	84	179.3	119.1	84.5	94.8	70	1	0	0	0	1	0	2	1
102	0	55	1	0	0	0	0	0	0	0	0	0	female	162	65	24.7676	88	13.5	160	110	75	85	163.2	108	67.6	95.6	72	1	0	1	0	1	0	5	2
103	0	59	1	0	0	0	0	0		0	1	0	female	167	95	34.0636	64	8.1	145	103	89	56	122.1	98.4	81.4	40.7	73	1	0	1	1	0	0	2	1
104	0	43	1	1	1	0	0	0	0	0	1	1	male	186	90	26.0146	53	13.5	211	138	113	98	190.4	130.2	98.5	91.9	61	1	1	1	0	0	1	5	2
105	0	42	1	0	1	0	0	0	0	0	0	0	male	172	108	36.5062	70	9.8	167	123	99	68	160.2	123.9	97.5	62.7	69	1	1	0	0	0	0	6	2
106	0	42	1	0	0	0	0	1	1	1	0	1	male	182	105	31.6991	76	7.8	131	85	75	56	117.2	87.8	68.5	48.7	59	0	0	1	0	1	1	7	3
107	0	42	0	0	0	0	0	0	0	1	0	1	male	175	90	29.3878	67	7.4	161	124	99	62	146.1	112.2	89.6	56.5	69	1	1	0	0	1	0	6	2
108	0	42	0	0	0	0	0	0	0	0	0	0	male	172	88	29.7458	63	8	147	97	89	58	148.5	105.6	79.9	68.6	61	0	0	0	0	1	0	3	1
109	0	42	1	1	0	0	0	1	1	0	0	1	male	173	93	31.0735	67	7.7	137	101	82	55	123.6	93.2	73.6	50	70	1	0	1	0	0	0	4	1
110	0	42	1	0	0	0	0	0	1	1	0	0	male	182	86	25.963	84	7	140	105	88	52	127.5	99	82.5	45	100	0	1	0	1	1	0	8	3
111	0	42	1	0	0	0	0	0	1	0	0	0	male	176	118	38.094	68	5.9	113	86	76	37	107.7	79.7	65	42.7	71	1	1	1	1	0	1	2	1
112	0	41	1	0	0	0	0	0	0	0	0	0	female	170	86	29.7578	64	11.6	151	107	74	77	148.4	88.5	56	92.4	64	1	0	1	0	1	0	2	1
113	0	43	1	0	1	0	0	0	0	1	0	1	male	180	75	23.1481	90	14.3	178	111	77	101	171.5	101.3	65.9	105.6	62	1	1	0	1	0	0	9	3
114	0	43	1	0	0	0	0	1	1	0	0	1	male	182	100	30.1896	53	7.8	148	104	85	63	139	102.9	78.4	60.6	63	1	1	0	0	1	0	2	1
115	0	42	0	0	0	0	0	0	1	0	0	0	male	186	87	25.1474	57	7.8	130	92	76	54	124.2	90	71.4	52.8	59	0	0	0	0	0	0	1	1
116	0	41	1	0	0	0	0	0	0	0	1	1	male	178	77	24.3025	47	9.6	163	124	101	62	144.9	115.6	95.9	49	67	1	1	1	1	1	0	3	1
117	0	40	0	0	0	0	0	0	0	0	1	0	male	184	82	24.2202	52	6.3	126	91	79	47	112.3	90.1	74.2	38.1	78	0	0	0	0	0	0	2	1
118	1	17	0	0	0	0	0	0	0	0	0	1	male	173	95	31.7418	50	9.3	142	98	88	54	138.6	101.1	77.6	61	74	0	0	0	0	0	0	2	1
119	0	43	1	0	0	0	1	1	1	0	0	1	male	170	84	29.0657	52	8.6	140	96	81	59	132.8	96	69.8	63	51	1	0	0	0	0	0	5	2
120	0	42	1	0	0	0	0	1	1	0	1	1	female	167	52	18.6453	52	9.8	146	101	87	59	141.6	105	80.5	61.1	61	1	0	1	0	1	0	5	2
121	0	47	1	0	0	0	0	1	1	0	0	1	male	176	79	25.5036	63	8.8	140	101	83	57	128	95.8	76.6	51.4	70	1	0	1	0	1	0	4	1
122	0	46	0	0	0	0	0	0	0	0	0	0	male	186	65	18.7883	52	5.5	123	91	76	47	109	86.2	70.8	38.2	67	0	0	0	0	0	0	3	1
123	1	28	1	0	0	0	0	1	0	1	1	0	male	189	63	17.6367	69	8.1	133	103	94	39	132.2	104.8	87.2	45	77	1	1	0	0	1	0	8	3
124	1	38	1	1	1	0	0	0	0	1	1	1	male	182	77	23.246	71	8.5	132	96	82	50	126.1	94.8	76.7	49.4	71	1	1	0	0	1	0	8	3
125	0	43	1	0	0	0	0	0	0	0	0	0	female	168	112	39.6825	58	10.4	140	106	89	51	133.5	100.3	80.1	53.4	60	0	0	1	0	0	0	1	1
126	0	43	1	1	1	0	0	1	1	0	1	1	male	175	70	22.8571	39	4.8	114	81	68	46	105.7	78.6	56.9	48.8	57	1	1	0	0	1	0	5	2
127	0	43	1	1	1	0	0	0	1	0	0	0	female	163	67	25.2174	77	9.8	142	101	83	59	141.8	99.1	68.6	73.2	68	1	1	0	0	1	0	7	3
128	0	43	1	1	0	0	0	0	0	0	1	1	female	157	67	27.1816	68	8.7	130	100	75	55	128.2	88.7	64	64.2	54	1	0	1	0	1	0	4	1
129	0	43	1	1	0	0	0	0	0	0	0	0	male	172	80	27.0416	62	8.5	175	137	123	52	170	136.9	113	57	65	0	1	1	0	1	0	2	1
130	0	46	1	0	0	0	0	0	1	1	1	0	male	170	88	30.4498	60	7.9	113	83	72	41	103.7	78.9	65.1	38.6	52	1	0	1	0	1	0	3	1
131	0	47	1	0	0	0	0	1	1	0	0	1	male	178	109	34.4022	58	7.3	130	87	70	60	116.2	77.1	59.2	57	59	1	1	0	0	1	0	2	1
132	0	58	1	0	0	0	1	0	1	1	0	1	female	162	69	26.2917	83	14.2	164	117	79	85	166.8	104.4	75.9	90.9	55	1	1	0	0	0	1	9	3
133	0	53	1	0	0	0	0	0	1	0	0	1	female	170	75	25.9516	77	11.2	150	110	77	73	146.3	90.7	57	89.3	52	1	1	1	0	0	1	5	2
134	1	16	1	1	0	0	0	1	1	1	1	1	male	171	73	24.9649	83	9.1	129	93	81	48	127.7	89.3	70.9	56.8	95	1	1	0	1	1	0	8	3
135	0	42	1	1	0	0	0	0	0	0	0	1	male	185	107	31.2637	48	9	144	106	89	55	130.5	100.4	81.3	49.2	65	1	0	1	0	0	0	1	1
136	0	43	1	1	0	0	0	0	1	1	0	1	male	178	90	28.4055	61	8	127	88	68	59	115.9	80.2	62.1	53.8	53	0	1	0	0	1	0	4	1
137	0	43	1	0	0	0	0	0	0	0	0	1	male	176	100	32.2831	86	7.7	131	98	80	51	118.6	92.3	76.3	42.3	59	0	0	0	1	1	0	4	1
138	0	43	1	1	0	0	0	0	0	0	0	0	female	173	71	23.7228	44	6.9	138	100	89	49	131.9	103	83	48.9	64	1	0	0	0	1	0	1	1
139	0	42	1	0	0	0	0	0	0	0	0	1	male	170	72	24.9135	63	9.7	153	104	80	73	152.1	102.4	76.3	75.8	56	1	1	0	0	1	0	1	1
140	0	41	1	0	1	1	0	1	1	1	0	1	male	167	100	35.8564	74	7.4	114	85	66	48	111.3	77.9	58.5	52.8	94	0	1	0	1	1	1	10	3
141	0	41	1	0	1	0	1	0	0	0	0	1	male	167	75	26.8923	84	10.2	135	85	71	64	134.4	88.8	58.6	75.8	77	0	1	0	0	0	0	8	3
142	0	41	1	0	1	0	0	0	0	0	0	0	female	176	104	33.5744	68	11.6	188	135	97	91	188	121.5	81.4	106.6	67	1	1	1	0	1	0	5	2
143	1	12	1	1	1	0	0	0	1	0	0	1	male	168	104	36.8481	63	8.2	156	118	103	53	144.8	111.7	91.2	53.6	100	0	0	1	0	1	0	5	2
144	0	41	1	1	1	0	0	0	0	1	0	0	male	182	112	33.8123	78	6.8	106	75	69	37	91.3	70.4	56.8	34.5	53	1	0	1	1	0	1	10	3
145	0	41	1	1	1	0	0	0	0	0	1	0	female	156	70	28.764	81	8.5	137	95	70	67	126.1	85.6	58.3	67.8	83	1	0	1	0	1	0	7	3
146	1	4	1	0	1	0	0	0	1	0	0	1	male	178	135	42.6083	68	7.9	128	95	86	42	124.8	95.1	78.2	46.6	83	1	1	1	0	1	0	4	1
147	0	41	0	0	0	0	0	0	0	0	0	0	male	180	81	25	70	6.5	116	86	73	43	106.1	82.4	68.3	37.8	67	0	0	0	0	0	0	3	1
148	0	43	1	0	0	0	0	0	0	0	0	0	male	171	88	30.0947	71	10.4	152	110	85	67	137.3	97.1	78.9	58.4	56	0	1	0	0	1	0	3	1
149	1	36	1	1	1	0	0	0	1	0	0	1	male	174	90	29.7265	76	11.6	152	112	95	57	136.1	106.8	88.8	47.3	125	1	0	0	1	0	0	8	3
150	0	44	0	0	0	0	0	1	1	0	1	1	male	179	97	30.2737	49	6.3	116	84	73	43	102.3	80.6	67.4	34.9	47	1	0	1	0	1	0	2	1
151	0	46	1	1	0	1	0	0	0	1	0	1	male	177	81	25.8546	70	11.4	141	111	105	36	136.8	104.9	89.2	47.6	107	1	0	1	1	1	0	9	3
152	1	21	0	0	1	0	0	0	0	1	1	1	male	182	73	22.0384	60	7.2	116	94	86	30	117.4	93	77.4	40	103	1	0	0	1	0	1	7	3
153	1	1	1	0	0	0	0	0	0	0	0	1	female	168	75	26.5731	80	15.1	173	116	87	86	182.3	116.7	81	101.3	58	1	1	1	1	1	0	5	2
154	0	40	1	0	1	0	0	0	0	1	0	1	male	183	97	28.9647	68	9.5	154	109	89	65	147.3	105.6	84.6	62.7	56	1	0	1	0	1	1	8	3
155	0	54	1	0	1	0	0	1	1	1	0	1	male	186	82	23.7022	73	8	142	99	75	67	141.3	88	50.6	90.7	55	1	1	0	0	1	0	9	3
156	0	40	1	1	1	0	0	0	0	0	0	1	female	160	76	29.6875	64	7.7	115	87	78	37	105.8	84.1	66.8	39	71	1	0	1	0	1	0	4	1
157	0	40	1	0	0	0	0	0	1	0	1	1	male	180	99	30.5556	74	10.6	159	107	80	79	151.4	99.5	75.7	75.7	79	0	0	1	0	1	0	4	1
158	1	1	1	0	1	0	0	0	0	1	0	1	male	178	93	29.3524	77	10.6	161	114	75	86	164	97.3	64.5	99.5	44	1	1	1	1	1	1	9	3
159	0	38	1	0	1	0	0	1	1	0	1	1	female	162	85	32.3884	76	13.9	182	117	81	101	190.2	111	61.9	128.3	70	1	1	1	0	1	0	8	3
160	0	38	1	0	1	0	1	0	1	0	0	0	male	171	68	23.255	77	7.9	143	105	78	65	142.5	99.5	73.3	69.2	63	1	0	1	1	1	0	9	3
161	0	40	1	0	0	0	0	1	1	0	0	1	male	170	105	36.3322	55	7.6	144	108	91	53	127.8	99.1	80	47.8	73	1	0	1	0	1	0	3	1
162	0	39	1	0	0	0	0	0	0	0	0	0	female	158	75	30.0433	69	7	116	86	79	37	107.1	82.6	65.5	41.6	91	1	0	1	0	1	1	3	1
163	0	39	1	0	1	0	0	0	0	0	0	0	female	160	60	23.4375	77	8.7	151	110	87	64	150.3	110.2	85.3	65	65	0	0	0	0	0	0	8	3
164	1	4	1	1	0	0	0	0	0	0	0	1	male	177	70	22.3435	79	10.8	147	101	79	68	142.6	98.8	76.2	66.4	66	1	1	1	0	1	0	5	2
165	0	41	1	1	1	0	0	0	1	0	0	0	male	173	95	31.7418	68	7	116	81	66	50	107.1	74.5	56.9	50.2	63	1	0	1	0	1	0	5	2
166	1	0	1	1	1	0	0	0	0	1	0	0	female	158	99	39.6571	87	10.7	125	90	67	58	124.3	79.4	55.6	68.7	48	1	1	0	1	0	1	7	3
167	1	17	1	0	0	0	0	0	0	0	1	0	female	156	90	36.9822	63	10.7	154	111	83	71	150.9	99.5	71.4	79.5	55	1	0	0	0	1	1	2	1
168	0	42	1	0	1	0	0	0	1	0	0	1	male	180	120	37.037	77	11.7	164	105	77	87	154.7	96.3	68.6	86.1	54	1	1	0	0	1	1	7	3
169	1	1	1	0	1	0	0	0	1	1	0	1	male	176	70	22.5981	80	10.7	137	100	76	61	135.9	83.3	54.5	81.4	91	1	0	1	1	0	1	9	3
170	0	43	1	0	0	0	0	0	0	0	0	0	male	164	75	27.8852	87	9.6	122	82	59	63	125.2	76.4	48.9	76.3	67	1	1	0	0	1	0	4	1
171	0	43	1	1	0	0	0	0	0	0	0	1	female	155	60	24.974	77	10.3	155	102	80	75	150.4	101.6	69	81.4	68	1	0	1	0	0	0	4	1
172	1	27	1	1	0	0	0	1	1	0	0	1	female	162	69	26.2917	90	8.9	121	80	67	54	108.9	75.6	56.9	52	71	1	0	1	1	1	0	5	2
173	0	38	1	0	1	0	0	0	1	0	0	1	male	161	78	30.0914	92	10.5	144	101	68	76	145.9	83.2	53	92.9	57	1	1	0	1	1	0	7	3
174	0	38	1	1	0	0	0	0	1	1	0	1	male	172	85	28.7317	64	9.8	168	123	104	64	159.7	121.6	97.7	62	73	0	1	0	0	1	0	5	2
175	0	38	1	1	0	0	0	0	1	1	1	1	male	172	93	31.4359	78	9.7	158	108	85	73	156.8	103.7	78.1	78.7	55	1	1	0	1	1	1	7	3
176	0	38	1	1	0	0	0	0	0	0	0	0	male	166	74	26.8544	63	6.7	114	80	71	43	104.2	79.5	62.2	42	85	1	1	0	1	1	0	3	1
177	0	37	1	1	0	1	0	1	1	1	0	1	male	178	78	24.6181	78	8.6	151	108	86	65	145.9	105	81.6	64.3	61	0	1	0	0	1	1	10	3
178	0	37	1	0	0	0	0	1	1	0	0	1	female	167	92	32.9879	59	11.8	157	117	82	75	154.5	99	66	88.5	57	1	1	0	0	1	0	3	1
179	0	37	1	0	0	0	0	0	0	0	0	0	male	176	78	25.1808	73	11.5	186	121	95	91	174.6	114.2	85.6	89	66	1	1	0	0	0	0	4	1
180	0	37	1	1	0	0	1	0	0	0	0	1	male	180	90	27.7778	60	11	197	149	126	71	186.8	145.5	120.7	66.1	60	1	0	1	0	1	0	5	2
181	0	37	1	1	0	0	0	1	1	1	1	1	male	180	105	32.4074	61	8.1	140	100	80	60	134.9	100.2	79.5	55.4	57	1	1	0	0	1	0	5	2
182	1	30	1	1	1	0	0	1	1	0	0	1	male	168	65	23.03	61	7.8	136	100	80	56	123.7	95.2	77.5	46.2	77	1	1	0	0	1	0	4	1
183	0	36	1	1	1	0	0	1	1	1	0	1	male	180	94	29.0123	77	12.2	164	115	91	73	161	108.7	85.2	75.8	66	1	0	1	1	1	0	11	3
184	0	36	1	0	0	0	0	1	1	0	1	1	male	179	81	25.2801	72	6.5	113	83	70	43	113.1	83.9	66.7	46.4	78	1	0	1	0	1	1	5	2
185	0	35	1	0	0	0	0	0	0	0	0	1	female	166	91	33.0237	66	9.8	163	120	92	71	159	111	80	79	63	0	0	1	0	1	0	3	1
186	0	38	1	1	1	0	0	0	1	0	0	1	male	178	82	25.8806	79	6.6	132	98	80	52	131.1	95.3	76.1	55	78	1	0	1	1	1	0	6	2
187	0	35	0	0	0	0	0	0	0	0	0	0	female	159	59	23.3377	72	5.3	122	94	85	37	117	82.4	52.1	64.9	63	0	0	0	0	0	0	3	1
188	0	40	1	1	1	1	0	0	0	1	0	0	male	176	120	38.7397	71	8.5	171	113	85	86	157.9	105.9	76	81.9	86	0	1	0	0	1	0	11	3
189	0	40	1	1	1	0	0	1	1	1	1	1	male	169	109	38.1639	61	6.9	132	94	78	54	119.6	86.5	70.3	49.3	71	1	0	0	0	1	0	6	2
190	0	39	0	0	0	0	0	0	0	1	1	1	male	172	80	27.0416	56	6	120	86	78	42	119.3	92.6	75.1	44.2	59	0	0	0	0	1	0	4	1
191	0	39	1	1	1	0	0	0	0	1	0	0	female	160	93	36.3281	59	6.8	109	79	66	43	88.7	73	62.8	25.9	61	1	0	1	1	1	0	6	2
192	0	41	1	1	0	0	0	0	0	0	0	1	male	170	80	27.6817	82	7.1	124	88	68	56	120.9	83.2	58.9	62	57	0	0	1	0	1	0	4	1
193	0	35	0	0	0	0	0	0	0	0	0	0	male	176	78	25.1808	85	8.9	156	110	91	65	140.6	107.6	86.1	54.5	78	0	0	0	0	1	0	5	2
194	0	34	1	0	1	0	0	0	0	0	0	0	female	156	73	29.9967	82	8.8	129	90	76	53	118.5	83.3	59.1	59.4	65	1	1	0	1	0	1	6	2
195	0	34	1	0	0	0	0	0	0	0	0	1	male	189	96	26.8749	54	9.2	148	113	95	53	131.3	107.2	90.4	40.9	53	1	1	0	0	1	0	2	1
196	1	32	1	1	1	0	0	0	1	1	0	1	male	171	80	27.3588	78	12.1	180	138	85	95	168.3	100.4	64.6	103.7	45	1	0	1	0	1	1	9	3
197	0	33	1	0	0	0	0	0	0	1	0	0	female	148	56	25.5661	90	9.6	156	106	81	75	153.4	105.7	76.8	76.6	66	1	1	0	1	0	0	7	3
198	0	33	1	0	0	0	0	1	1	0	0	1	male	182	66	19.9251	65	8.2	132	115	96	36	134.1	107.3	92.3	41.8	103	0	0	1	0	1	0	6	2
199	0	32	1	0	0	0	0	0	0	0	1	0	male	160	80	31.25	76	6.6	114	85	71	43	104.6	82.3	66.5	38.1	55	1	0	0	0	0	0	4	1
200	0	34	1	0	1	0	0	0	1	0	0	1	male	178	88	27.7743	83	9.2	142	105	73	69	142.5	96.1	72	70.5	49	1	0	1	1	1	0	7	3
201	0	33	1	1	1	0	0	1	1	0	0	1	male	174	83	27.4145	71	9.2	140	100	75	65	135.8	92.6	70.5	65.3	49	1	0	1	1	1	0	7	3
202	0	36	1	0	1	0	0	1	1	0	0	1	female	160	86	33.5937	64	9.6	158	106	76	82	143.1	92.9	67.8	75.3	80	1	1	1	1	1	0	4	1
203	0	34	1	1	0	0	0	0	0	0	1	0	male	171	80	27.3588	55	6.3	126	92	82	44	122.8	92.4	72.1	50.7	61	1	0	0	0	1	0	2	1
204	0	37	1	0	0	0	0	0	0	1	0	1	male	176	83	26.7949	77	9.8	151	99	79	72	136.9	95.1	75.5	61.4	90	1	1	1	1	1	0	9	3
205	0	37	1	1	1	0	0	0	1	0	0	0	female	156	72	29.5858	67	8.1	122	77	68	54	116.9	74.7	53.7	63.2	51	0	1	0	0	0	0	6	2
206	1	0	1	1	1	1	0	0	1	1	0	1	female	170	70	24.2215	83	11.2	153	105	85	68	149.6	100	67.8	81.8	58	1	0	0	1	1	0	11	3
207	0	33	1	0	0	0	0	0	0	1	1	0	male	172	82	27.7177	63	9.3	170	125	105	65	165.8	123.1	98.4	67.4	94	0	0	1	1	1	1	6	2
208	0	32	1	1	0	0	0	0	0	0	0	1	male	172	76	25.6896	80	11.2	158	111	78	80	159.7	89.5	55.6	104.1	42	0	1	0	0	1	0	5	2
209	0	31	1	0	0	0	0	1	1	0	0	1	male	180	130	40.1235	49	10.1	189	145	115	74	186.5	137.3	106.5	80	62	1	0	1	0	1	0	2	1
210	0	31	1	0	1	0	0	1	1	0	1	1	male	182	97	29.2839	71	8.3	154	112	93	61	138	105.9	85.9	52.1	65	1	1	0	0	1	1	8	3
211	0	30	1	0	0	0	0	0	1	0	0	1	male	178	95	29.9836	70	6.6	121	88	77	44	111.1	85.4	71.4	39.7	71	1	1	0	0	1	0	2	1
212	0	30	1	1	0	0	0	0	1	1	0	1	male	175	71	23.1837	70	7.5	130	100	89	41	126.7	102.1	82.7	44	103	1	1	0	1	1	0	6	2
213	0	30	0	0	0	0	0	0	0	0	1	0	male	176	95	30.6689	65	4.6	125	94	72	53	116.7	82.8	64.8	51.9	67	0	1	0	0	0	0	3	1
214	0	29	1	0	0	0	1	1	1	0	1	1	male	169	80	28.0102	56	7.8	136	94	83	53	125.9	94.1	76	49.9	58	1	0	1	0	1	0	5	2
215	0	29	1	0	0	0	0	0	1	0	0	0	male	168	70	24.8016	76	6.2	130	98	78	52	119.1	92.5	75.2	43.9	67	1	1	0	0	1	1	4	1
216	0	29	1	0	0	0	0	0	0	0	0	0	male	193	110	29.531	64	6.5	134	103	83	51	117.2	91.3	75.8	41.4	75	0	1	0	1	1	0	1	1
217	0	32	1	0	1	0	0	1	1	1	0	1	male	184	103	30.423	66	7.5	151	109	92	59	133.9	104.9	87.5	46.4	80	1	1	0	0	1	0	8	3
218	0	35	1	0	0	0	0	0	0	0	0	1	male	172	107	36.1682	72	9.9	175	122	99	76	158.5	116.8	93.7	64.8	51	1	0	1	0	1	0	3	1
219	1	17	1	1	1	1	1	1	1	1	0	1	male	172	91	30.7599	75	7.5	134	103	95	39	131.6	96.5	78.4	53.2	90	1	1	1	1	1	1	14	3
220	1	31	1	0	0	0	0	0	0	0	0	0	female	162	63	24.0055	62	10.1	142	99	78	64	138.6	95.1	71.1	67.5	70	1	0	1	0	0	0	2	1
221	1	3	1	0	0	0	0	0	0	1	1	0	male	174	91	30.0568	79	10.9	151	107	84	67	153.3	98.7	67.5	85.8	61	1	1	1	0	1	0	7	3
222	1	31	1	1	1	0	0	0	0	1	0	0	male	197	123	31.6937	65	8.8	138	102	79	59	125.9	91	73.6	52.3	59	1	0	1	0	1	0	6	2
223	1	49	1	0	0	1	0	0	0	1	0	1	male	178	105	33.1398	84	11	123	79	64	59	118.4	69.5	53.2	65.2	115	1	0	0	1	0	0	9	3
224	0	36	1	0	0	0	0	1	1	0	0	1	male	180	94	29.0123	50	9.5	163	119	96	67	156.2	116.5	95.4	60.8	47	1	0	1	0	1	0	3	1
225	0	35	1	0	0	0	0	0	0	0	0	1	male	168	82	29.0533	75	10.3	144	99	75	69	140.8	92.8	69.4	71.4	53	1	1	1	0	1	0	6	2
226	0	35	1	0	0	0	0	0	0	0	0	0	female	161	59	22.7615	72	7.1	133	96	79	54	132.5	94.9	69.7	62.8	61	1	0	0	0	1	0	3	1
227	0	46	1	0	0	0	0	0	0	1	1	0	male	180	100	30.8642	60	9.7	156	114	93	63	150.8	103.7	77.2	73.6	57	1	0	1	0	0	0	4	1
228	0	40	1	0	0	0	0	0	0	1	0	1	male	178	71	22.4088	80	10.6	155	105	83	72	152.5	104.3	81.2	71.3	80	1	0	1	0	1	1	7	3
229	0	52	1	0	1	0	0	0	0	0	0	1	male	176	100	32.2831	68	10.6	151	105	90	61	144.8	105.1	80.5	64.3	65	1	0	0	0	1	1	6	2
230	1	0	1	0	1	0	0	1	1	1	0	1	male	175	94	30.6939	80	9.9	143	107	78	65	138.5	90.3	65.2	73.3	54	1	1	0	0	0	0	9	3
231	0	39	1	0	1	0	0	1	1	0	0	1	male	170	76	26.2976	83	8.3	129	94	75	54	126	90	71.3	54.7	62	1	0	0	1	0	0	7	3
232	0	51	1	0	1	0	0	0	0	0	0	0	male	171	85	29.0688	69	9.7	146	116	93	53	145	108.9	87.5	57.5	79	0	1	0	0	1	0	6	2
233	0	50	1	0	0	0	0	1	1	0	0	1	male	169	70	24.5089	59	8.1	129	95	76	53	118.4	86.2	65.9	52.5	67	1	0	1	0	1	0	3	1
234	0	51	1	0	0	0	0	0	0	0	0	0	male	175	90	29.3878	53	8.1	141	104	86	55	123.4	96	81	42.4	58	1	0	1	0	1	0	2	1
235	0	45	1	0	1	0	0	1	0	1	1	1	male	165	71	26.079	68	7.8	129	96	85	44	123.6	90.8	75.1	48.5	67	1	1	0	1	1	1	9	3
236	0	41	0	0	1	0	0	0	0	1	1	0	female	161	95	36.6498	52	5.8	123	97	84	39	113.4	90.3	75	38.4	79	0	0	1	1	1	0	5	2
237	0	52	1	0	0	0	1	0	0	0	0	0	female	160	58	22.6562	74	8.9	166	120	102	64	162.5	117	87.2	75.3	71	0	0	1	1	1	0	7	3
238	0	39	1	0	0	0	0	1	1	0	0	1	male	183	90	26.8745	50	5.8	124	90	81	43	119.1	92.5	74.8	44.3	53	1	0	1	0	1	0	3	1
239	0	46	0	0	1	0	0	1	1	0	0	1	male	187	106	30.3126	55	6	117	83	70	47	105.5	77	61.8	43.7	56	0	0	1	0	1	0	4	1
240	0	49	1	0	0	0	0	0	0	1	0	0	female	164	77	28.6288	55	10.2	170	118	94	76	150.7	109.6	83.5	67.2	73	1	0	1	1	1	0	4	1
